# Supplementary material for: CRISPR/Cas inactivation of RECQ4 increases homeologous crossovers in an interspecific tomato hybrid
Source: Plant Biotechnol J. 2019 Sep 30;18(3):805–13. doi: 10.1111/pbi.13248 (PMC7004904; doi:10.1111/pbi.13248)
Supplement: Supplementary file 2 — Data S1 Marker scoring tables for the wild‐type and recq4 mutant F2 progenies. [file PBI-18-805-s002.xlsx]

## Sheet: Markers&positions
List of KASP markers used for obtaining the genetic maps and their physical position in the tomato genome version SL2.40
"c" indicates the markers flanking the centromer
Marker	Chromosome	Position (Mb)
seq-rs465	1	0.2
sl_60356_ch01	1	1.36665
sl_60089_ch01	1	2.81346
sl_59964_ch01	1	3.52514
seq-md8273	1	3.7	c
seq-rs7523	1	69.7	c
sl_12352_ch01	1	80.002
sl_17072_ch01	1	82.4757
seq-rs6425	1	84.5
seq-md6450	1	85.5
seq-rs7796	1	89.4
sl_70010_ch02	2	2.2236
seq-rs4513	2	4.4	c
seq-md5719	2	28.5	c
seq-rs4487	2	32.3
seq-rs5606	2	34.9
seq-rs7406	2	36.6
seq-md6683	2	42.5
seq-rs8849	2	47.2
seq-md8825	2	48.1
seq-wv7270	2	49.5
seq-md8481	3	0.9
sl_101063_ch03	3	2.05358	c
sl_27248_ch03	3	50.2651	c
seq-rs8411	3	57.7
seq-md5556	3	61.5
seq-rs8366	3	61.9
seq-rs6996	4	0.2
seq-rs4521	4	2.3
seq-rs6567	4	4.9
seq-rs6576	4	5.5	c
seq-rs6701	4	51.4	c
seq-rs7746	4	53.7
sl_24605_ch04	4	54.9881
sl_11562_ch04	4	60.0856
seq-md7213	4	62.1
seq-rs9024	5	0.3
sl_52699_ch05	5	1.18485
sl_49002_ch05	5	3.0333
seq-rs7341	5	4.5
seq-rs33	5	5.9
seq-md7559	5	6.5	c
seq-rs4572	5	59.6	c
seq-rs678	5	60.6
seq-rs6199	5	62.5
seq-rs6370	6	0.9
seq-md8764	6	1.6	c
seq-rs6881	6	32.1	c
seq-md3553	6	34.8
seq-rs3977	6	36.8
seq-rs8112	6	40
seq-rs8086	6	41.5
seq-md418	6	42.9
seq-rs5410	6	44.9
seq-rs8925	7	1.8
seq-rs8899	7	3.3	c
seq-rs7703	7	57.3	c
seq-rs7764	7	59
seq-rs7912	7	61.5
seq-rs400	8	0.4
seq-rs8017	8	1
seq-rs8030	8	2.9	c
seq-rs8571	8	55.8	c
seq-rs8607	8	57.7
seq-rs8615	8	59.3
seq-md103	8	60
seq-rs11	8	62.7
seq-rs6901	9	0
seq-rs8128	9	1.3
seq-rs6355	9	2.1
sl_16579_ch09	9	4.6459
seq-rs6948	9	5.8	c
seq-md2744	9	55.6	c
seq-rs1913	9	60.4
seq-rs7120	9	62.6
seq-md435	9	64.3
seq-rs9071	9	65.1
seq-rs9094	9	65.8
seq-rs7089	10	1.7
seq-rs5755	10	21.3	c
seq-rs3687	10	61	c
seq-rs3691	10	61.7
seq-rs3764	10	62.4
seq-rs5552	10	63.7
seq-rs5550	10	64.4
seq-rs470	11	4.6
seq-md8439	11	5.3
seq-md1693	11	6.5	c
seq-rs2734	11	46.4	c
seq-rs1504	11	48.8
seq-rs7721	11	49.8
seq-rs7983	11	50.5
seq-rs6903	11	51.9
seq-rs6924	11	52.5
seq-rs4074	11	53.2
seq-rs7045	12	0.3
seq-rs6474	12	1.8
seq-rs6503	12	2.7
seq-rs6526	12	3.8	c
seq-md851	12	32.2	c
seq-rs3433	12	47.5
seq-rs3993	12	48.5
seq-md3504	12	62
seq-rs3519	12	62.5

## Sheet: Scoring F2 recq4
F2 recq4 mutant
104 104 0	Moneymaker=AA; S.pimpinellifolium=BB
*seq-rs465	B	A	B	H	H	A	H	H	A	B	A	H	A	B	H	A	A	B	A	B	B	A	A	A	B	A	H	A	H	A	A	B	H	H	H	H	A	H	H	H	A	B	H	B	H	H	H	A	H
*sl_60356_ch01	-	A	H	H	H	A	H	H	H	B	A	H	H	B	H	H	A	H	A	B	H	A	A	H	B	A	H	A	A	H	A	B	A	H	H	H	A	H	H	H	H	B	H	B	H	H	H	A	H
*sl_60089_ch01	H	A	H	-	H	A	H	H	H	B	A	H	H	H	A	H	A	H	A	B	H	A	A	H	B	A	B	H	A	H	H	B	H	H	H	H	A	H	H	H	H	B	H	B	H	H	A	H	B
*sl_59964_ch01	H	A	A	-	H	A	H	H	H	B	A	H	H	H	A	H	A	H	A	H	H	A	A	H	B	H	B	H	-	H	H	B	H	A	H	H	A	H	H	H	H	B	H	B	H	H	A	H	H
*seq-md8273	H	A	A	B	H	A	H	H	H	B	A	H	H	H	A	H	A	H	A	H	H	A	A	H	B	H	B	H	A	H	H	B	H	A	H	H	A	H	H	H	H	B	H	B	H	H	A	H	H
*seq-rs7523	B	H	A	H	H	H	B	A	H	B	A	H	H	H	H	B	H	H	H	H	B	A	H	H	B	B	B	A	H	A	H	B	H	H	H	H	H	A	H	H	H	A	H	A	H	H	A	H	H
*sl_12352_ch01	-	H	H	H	H	H	-	A	B	B	A	H	H	H	H	B	H	H	H	H	H	H	B	H	B	B	B	B	H	H	H	B	H	H	B	H	H	A	H	A	H	A	H	A	A	H	A	H	-
*sl_17072_ch01	B	H	A	H	H	A	B	H	H	H	A	H	A	B	H	B	H	H	H	H	H	B	H	B	A	B	B	B	H	H	H	B	A	H	H	H	H	A	H	H	A	H	H	A	A	H	H	B	H
*seq-rs6425	H	B	H	H	B	H	A	H	H	A	H	H	A	B	B	B	H	H	A	H	H	H	B	H	A	H	A	H	A	B	H	H	A	H	B	B	H	A	H	H	H	A	H	H	H	H	A	B	H
*seq-md6450	H	B	H	H	B	H	A	B	H	A	H	H	H	B	B	B	H	H	A	H	H	H	B	H	A	B	A	H	H	-	A	H	A	H	B	B	B	H	H	H	B	H	A	H	H	H	A	B	H
*seq-rs7796	B	B	B	B	B	B	H	H	H	H	H	H	H	H	H	H	H	A	H	A	A	H	H	H	A	H	A	B	A	B	A	H	A	B	B	B	H	A	A	B	H	H	H	H	H	H	A	B	A
*sl_70010_ch02	H	H	-	-	A	H	-	B	A	B	H	H	H	B	B	H	H	B	B	A	A	H	H	B	H	H	H	H	H	H	H	B	A	B	H	H	A	B	B	H	A	H	H	B	B	H	B	A	B
*seq-rs4513	H	H	H	H	-	H	-	B	A	B	H	H	H	B	B	H	H	B	B	A	A	H	H	B	H	H	H	H	B	H	H	B	A	B	H	H	-	B	B	H	A	H	H	B	B	H	B	A	B
*seq-md5719	B	B	H	A	A	H	H	B	A	B	H	H	A	B	H	H	H	H	B	A	H	H	H	B	H	A	B	H	H	H	H	H	A	B	H	H	A	B	B	H	A	B	H	B	B	H	H	H	H
*seq-rs4487	B	H	B	A	A	H	H	B	A	B	H	B	A	B	B	A	A	A	B	A	B	A	H	H	A	H	A	B	H	H	B	H	A	B	H	B	H	B	B	H	A	B	A	H	B	H	A	B	H
*seq-rs5606	B	H	B	A	A	H	H	B	H	B	H	B	A	H	B	H	H	A	B	H	B	H	B	B	H	A	H	B	H	B	B	H	H	A	H	B	H	B	B	B	A	H	H	A	B	H	H	H	H
*seq-rs7406	B	A	H	A	A	H	H	B	H	B	H	B	B	H	B	B	H	A	B	H	B	H	B	B	H	H	A	B	A	H	H	H	H	A	A	B	B	B	B	B	A	H	A	A	B	B	B	H	A
*seq-md6683	B	H	B	H	A	H	B	H	H	A	A	B	B	A	H	B	H	H	B	B	A	A	H	B	A	H	H	H	H	B	B	H	A	B	H	B	B	B	A	H	H	H	A	H	B	H	A	B	H
*seq-rs8849	H	A	H	H	H	B	A	H	B	A	B	H	H	H	H	H	H	H	A	H	A	A	H	B	B	H	B	H	H	H	H	A	H	H	H	A	H	B	A	H	H	H	B	H	H	H	B	A	A
*seq-md8825	A	A	H	H	H	B	H	H	B	A	B	H	H	A	H	H	A	H	A	H	A	A	H	B	B	A	H	H	H	H	A	B	H	H	H	A	H	H	A	H	A	H	H	H	B	A	B	A	H
*seq-wv7270	H	A	H	H	H	B	H	H	B	H	B	H	H	H	A	H	A	H	H	H	A	H	H	B	B	A	H	H	H	B	H	B	H	H	H	A	H	H	A	H	A	H	H	H	H	A	B	A	A
*seq-md8481	A	A	A	H	B	B	H	H	A	A	A	A	A	H	H	A	H	A	B	H	B	H	H	B	H	H	A	A	H	H	A	H	H	B	H	B	B	B	H	A	B	A	H	H	H	H	A	H	A
*sl_101063_ch03	A	A	B	A	B	B	H	H	A	A	A	A	A	B	H	A	H	A	H	H	B	H	H	B	H	H	H	A	H	H	H	B	H	B	H	B	H	B	H	A	B	A	H	H	H	H	A	H	A
*sl_27248_ch03	A	A	H	A	H	B	A	H	H	A	A	B	B	H	H	A	H	A	H	H	H	A	B	H	H	B	A	A	-	B	H	H	A	B	H	H	A	H	H	A	H	A	H	H	H	B	A	B	A
*seq-rs8411	H	H	H	H	B	H	A	B	B	B	A	A	H	A	A	B	A	H	H	H	B	A	H	H	H	A	H	A	-	B	H	H	B	A	B	A	A	A	H	A	H	H	A	H	A	A	B	A	A
*seq-md5556	B	H	H	B	H	A	A	H	B	H	A	A	A	A	H	B	B	A	H	H	H	B	H	H	A	B	A	B	A	H	A	B	A	B	H	A	A	A	B	H	A	A	H	A	B	H	H	A	A
*seq-rs8366	B	H	H	B	H	A	H	H	B	H	A	A	A	A	H	B	B	A	H	A	H	H	H	H	A	B	A	B	A	H	A	B	A	B	H	A	A	A	H	H	A	A	H	H	B	H	H	A	A
*seq-rs6996	A	H	H	B	H	H	B	H	H	B	H	A	H	H	A	H	H	B	H	H	A	H	B	A	A	B	A	B	H	A	H	H	H	H	H	H	B	A	A	H	H	H	H	H	B	H	B	H	A
*seq-rs4521	H	A	H	B	H	H	H	H	H	A	H	A	H	H	H	A	H	B	H	H	A	B	B	A	H	A	A	B	H	A	A	A	H	H	H	H	H	A	A	H	H	B	H	A	B	A	H	A	A
*seq-rs6567	H	A	H	B	H	H	H	A	H	H	H	H	H	H	H	H	H	B	H	H	H	H	B	A	H	H	A	H	B	H	A	H	H	B	H	H	H	H	A	H	A	B	B	A	B	B	H	A	H
*seq-rs6576	H	A	H	B	A	H	H	A	H	H	A	H	B	H	H	B	H	B	H	H	H	H	B	A	H	H	A	H	B	H	A	H	H	B	H	H	B	H	A	A	A	B	B	H	B	B	H	A	H
*seq-rs6701	H	H	A	H	H	H	H	H	H	A	H	H	B	H	B	H	H	B	H	H	H	B	B	A	B	H	H	H	B	H	A	H	B	B	H	H	H	H	A	A	A	B	H	A	B	H	B	A	H
*seq-rs7746	A	H	A	A	H	H	B	H	H	H	H	H	B	H	B	H	H	B	H	H	B	B	B	H	B	H	H	H	B	B	A	A	A	H	H	B	B	H	A	A	H	B	A	A	B	H	B	A	H
*sl_24605_ch04	-	H	-	-	H	H	B	H	H	H	H	H	B	H	B	H	H	B	H	H	B	B	B	H	H	H	H	H	H	B	A	A	A	H	H	B	B	H	A	A	H	B	A	A	B	B	B	A	H
*sl_11562_ch04	A	H	H	B	H	H	B	H	H	B	A	H	H	B	B	B	B	B	H	H	B	B	B	B	H	B	H	H	H	B	A	H	H	H	H	B	H	B	H	H	H	B	B	A	B	B	B	H	H
*seq-md7213	H	H	A	B	A	H	B	H	H	B	A	A	A	B	H	B	B	B	H	A	H	B	B	H	H	H	H	B	B	A	H	A	H	H	A	H	H	H	H	H	B	A	B	A	H	B	A	A	H
*seq-rs9024	B	H	A	H	H	A	H	H	H	A	B	B	H	H	H	A	B	B	B	H	H	A	B	H	H	H	B	A	A	A	H	H	H	B	H	H	A	H	B	H	A	A	A	H	A	A	H	H	B
*sl_52699_ch05	-	H	A	H	H	H	H	H	H	A	B	B	A	B	H	A	B	B	H	H	H	H	B	B	A	H	B	A	H	A	H	A	H	B	A	H	H	H	B	H	A	A	A	A	A	A	H	H	B
*sl_49002_ch05	-	H	A	H	H	-	H	H	H	H	B	B	H	H	A	H	H	B	H	A	H	H	B	B	A	H	B	A	H	A	A	B	A	H	A	B	H	H	B	H	A	A	A	A	H	A	A	H	H
*seq-rs7341	B	H	A	B	H	B	B	A	H	H	B	B	H	H	A	B	H	H	A	A	B	H	B	H	H	H	B	A	H	A	H	B	A	H	A	B	H	H	B	H	A	A	A	A	H	A	H	H	A
*seq-rs33	B	H	A	B	H	B	B	A	A	H	B	B	B	H	A	B	H	H	A	H	B	H	B	H	H	H	B	A	H	A	H	B	H	H	A	B	H	H	B	H	A	A	A	A	H	A	H	H	A
*seq-md7559	B	H	A	B	H	B	B	A	A	H	H	B	B	H	A	B	H	H	A	H	B	H	B	H	H	B	B	A	A	A	H	B	H	H	A	B	H	H	B	H	A	A	A	A	H	H	H	H	A
*seq-rs4572	H	B	H	B	H	B	B	H	A	H	H	B	H	H	A	B	H	B	A	H	H	H	H	H	H	B	B	A	A	H	H	H	B	H	A	B	H	H	H	H	H	A	H	A	H	-	H	H	H
*seq-rs678	H	B	H	B	H	B	B	H	A	H	B	B	H	H	A	B	H	B	A	H	H	B	H	B	H	B	B	A	A	H	B	H	H	H	A	B	H	A	H	H	H	A	H	A	H	H	H	A	H
*seq-rs6199	H	B	H	B	H	B	B	H	A	H	B	H	B	B	A	B	H	B	H	H	H	H	A	H	H	H	B	H	A	H	B	A	B	A	A	H	A	H	H	A	H	A	H	A	B	H	B	A	H
*seq-rs6370	B	B	H	H	B	H	A	H	B	A	H	B	H	H	B	A	H	H	A	H	H	A	A	H	H	B	B	A	H	H	H	H	H	H	B	B	A	A	H	H	H	H	A	H	H	B	H	A	H
*seq-md8764	B	B	H	A	B	H	A	B	B	A	A	B	H	H	B	A	H	H	H	H	H	A	A	B	H	B	B	A	B	H	B	H	A	H	B	B	A	A	H	H	H	H	H	H	H	B	H	A	H
*seq-rs6881	B	B	H	H	B	H	A	H	A	H	H	B	H	H	B	A	A	H	A	H	H	B	H	B	A	H	H	H	B	A	B	A	A	H	B	H	B	A	H	H	H	B	B	A	H	B	H	A	H
*seq-md3553	H	B	H	H	H	H	A	A	A	H	A	B	A	A	H	A	H	A	H	H	H	B	H	H	B	B	H	H	H	A	B	A	H	H	B	H	B	H	H	H	A	H	B	H	H	B	A	B	H
*seq-rs3977	H	B	H	H	H	H	A	A	H	H	H	B	H	A	H	A	H	A	A	H	H	B	H	H	B	B	B	H	H	H	H	A	H	H	B	B	H	H	B	H	H	H	B	B	H	B	H	B	B
*seq-rs8112	H	H	A	H	A	H	H	H	B	A	A	H	H	H	H	H	A	H	H	B	B	A	A	A	H	H	H	H	H	H	A	H	B	B	A	H	H	A	B	H	H	H	B	B	H	H	H	H	B
*seq-rs8086	B	H	A	A	A	A	H	H	H	A	H	H	H	H	H	H	A	H	H	B	B	A	-	A	H	H	H	H	H	H	A	B	B	H	A	B	H	A	B	H	H	H	B	A	H	A	A	H	B
*seq-md418	B	A	A	A	A	A	H	A	H	H	H	H	H	H	H	B	A	H	B	B	H	A	H	A	H	H	A	H	H	H	A	H	H	B	A	B	H	A	H	H	H	B	B	A	H	A	H	H	B
*seq-rs5410	B	A	A	A	A	A	H	H	B	H	B	B	H	B	H	B	A	B	H	H	B	A	H	A	H	H	A	H	H	H	B	A	A	B	A	B	H	A	A	H	H	B	H	A	A	H	A	H	B
*seq-rs8925	H	H	B	H	B	B	H	H	H	A	A	A	B	H	B	A	H	H	A	H	H	B	A	H	H	H	A	A	B	B	H	B	H	B	H	A	H	A	H	H	A	H	B	H	B	H	A	B	B
*seq-rs8899	H	H	B	H	B	B	B	A	H	A	H	H	B	H	H	A	B	H	A	H	H	B	H	H	H	H	A	H	B	H	H	B	H	B	H	A	H	A	H	A	A	H	B	H	H	H	H	B	B
*seq-rs7703	H	H	H	H	B	H	H	A	A	H	H	A	H	H	H	A	B	H	H	H	A	B	H	B	H	H	H	A	B	H	H	B	A	B	H	A	H	B	H	A	B	A	B	H	B	B	H	H	A
*seq-rs7764	B	A	H	H	B	H	H	A	A	H	A	A	H	H	B	A	B	A	H	A	A	B	H	H	H	A	H	A	B	H	A	B	H	B	H	H	A	B	H	H	H	A	B	H	B	H	H	H	H
*seq-rs7912	H	A	B	A	B	B	A	A	H	B	A	A	H	H	B	A	B	H	H	H	A	B	H	H	A	A	H	A	H	H	A	H	B	H	B	A	H	H	H	H	H	H	H	H	B	A	H	H	A
*seq-rs400	H	A	A	B	A	H	H	H	H	H	H	H	H	H	H	H	B	H	A	H	B	H	A	H	H	H	H	H	A	B	B	H	H	B	B	A	A	B	B	A	A	A	A	H	H	H	H	H	H
*seq-rs8017	H	A	A	B	A	H	H	H	H	H	H	H	H	H	H	H	B	H	A	H	B	H	A	H	A	H	A	H	H	H	B	H	H	B	B	A	H	B	B	A	A	H	A	H	H	A	H	H	H
*seq-rs8030	B	H	A	B	H	B	H	H	H	H	A	H	B	A	H	H	B	A	A	H	B	H	A	H	A	H	A	H	H	H	B	H	H	B	H	A	H	B	B	A	A	B	B	H	B	A	B	A	A
*seq-rs8571	H	H	H	B	H	B	B	H	H	H	A	B	B	A	B	H	B	H	H	B	H	A	H	B	B	A	B	A	B	B	B	H	B	H	H	H	H	A	B	H	A	H	H	H	H	A	H	H	H
*seq-rs8607	H	H	B	B	H	B	H	H	H	H	A	B	A	H	B	H	B	H	H	B	A	B	B	B	B	H	B	A	B	B	B	H	B	H	H	H	A	H	B	B	H	A	B	B	A	H	A	H	A
*seq-rs8615	H	A	B	B	A	H	H	H	H	H	H	B	H	H	B	H	H	H	A	B	A	B	H	B	B	B	H	A	A	B	H	H	H	H	H	H	A	-	B	B	H	A	B	H	A	H	A	B	H
*seq-md103	H	A	B	B	A	H	A	H	H	H	H	B	H	H	B	H	A	H	A	B	A	B	A	B	B	B	B	A	A	B	B	A	H	H	H	H	A	A	H	B	H	H	B	H	A	H	A	B	A
*seq-rs11	B	A	B	H	H	H	A	B	H	A	A	H	H	B	B	H	H	B	H	H	B	H	H	H	H	H	B	A	A	H	B	A	H	H	H	B	H	A	H	H	H	H	B	H	H	B	A	H	A
*seq-rs6901	B	H	B	A	H	H	H	H	H	H	H	H	H	A	H	H	B	H	A	B	B	B	B	H	H	B	A	B	B	H	H	H	H	B	H	A	B	B	A	H	A	B	H	H	H	H	H	B	H
*seq-rs8128	B	H	B	A	H	B	H	H	B	H	H	H	A	A	H	H	B	H	A	B	B	B	B	H	H	H	A	B	B	B	H	H	B	B	-	A	B	B	A	H	A	B	B	H	H	H	B	B	B
*seq-rs6355	B	H	B	A	H	B	A	H	B	H	H	H	A	A	A	H	H	H	A	B	B	B	B	A	H	H	A	B	B	B	H	H	B	B	H	A	H	H	A	H	A	-	B	H	H	H	B	B	B
*sl_16579_ch09	H	-	B	H	A	B	A	H	H	H	H	H	H	A	A	-	H	H	H	-	H	B	H	H	H	B	A	B	H	B	B	H	H	H	H	A	B	H	A	H	A	H	B	H	B	-	B	B	H
*seq-rs6948	A	H	B	H	A	B	H	H	H	H	A	B	H	A	H	H	H	H	H	H	H	B	H	A	H	H	H	B	B	B	B	H	A	H	H	A	A	H	A	H	A	H	B	H	B	B	B	H	H
*seq-md2744	A	H	H	A	A	B	H	H	A	H	A	B	H	A	H	H	H	H	H	B	H	H	H	H	H	H	A	B	B	B	B	H	A	H	H	H	A	H	A	B	H	A	B	B	B	B	B	H	H
*seq-rs1913	A	A	H	H	A	B	H	H	A	H	A	H	B	A	H	H	H	H	A	B	B	A	H	A	A	H	H	B	B	B	H	B	A	A	H	B	A	B	A	H	H	A	H	B	B	B	H	H	A
*seq-rs7120	A	A	H	H	A	B	H	A	H	H	H	H	B	H	H	H	H	H	H	H	B	A	H	H	A	A	A	B	B	H	B	H	-	A	H	B	A	H	A	H	H	A	H	B	B	H	A	H	A
*seq-md435	A	H	H	H	A	B	H	A	H	H	A	B	B	A	H	H	H	H	H	H	B	H	H	B	A	A	A	B	H	H	H	A	A	H	A	H	H	H	A	H	H	A	H	-	H	H	A	A	H
*seq-rs9071	A	H	H	H	A	B	H	A	H	H	A	B	H	A	H	H	H	H	B	H	B	H	-	B	A	H	H	B	H	H	H	A	A	H	H	H	H	H	A	H	A	A	H	B	A	H	A	A	H
*seq-rs9094	A	H	H	H	A	B	H	A	H	H	H	B	B	A	H	H	B	H	B	A	B	H	A	H	A	H	H	B	H	H	H	A	A	A	H	H	H	H	A	B	A	A	H	H	H	B	A	A	H
*seq-rs7089	B	H	H	A	A	B	H	H	H	A	B	H	A	H	B	H	B	H	A	H	B	A	H	A	H	H	B	B	B	A	H	H	B	A	A	A	A	A	H	H	H	H	H	H	A	H	H	H	H
*seq-rs5755	B	H	B	A	H	H	H	H	H	A	H	H	H	B	B	A	B	H	H	H	B	A	H	A	A	B	H	B	H	A	A	B	B	H	H	H	A	H	H	A	A	H	H	H	H	H	A	H	A
*seq-rs3687	B	H	B	A	H	B	H	H	B	A	H	H	H	H	H	A	H	H	A	H	H	H	H	A	A	H	A	H	H	A	B	B	A	H	H	A	A	A	B	A	A	H	A	H	H	H	A	A	H
*seq-rs3691	B	H	B	H	H	B	H	H	B	A	H	H	H	H	H	A	H	H	A	H	H	A	B	A	A	H	A	H	H	A	H	B	A	H	B	A	A	A	B	H	A	H	H	H	H	B	A	A	H
*seq-rs3764	B	H	B	H	H	B	H	H	B	H	H	H	H	H	H	A	H	A	A	B	H	A	H	A	A	B	H	H	H	A	A	B	A	H	B	A	H	A	B	H	H	H	H	B	H	B	A	A	H
*seq-rs5552	B	H	H	H	H	B	H	H	H	H	A	H	A	B	B	H	H	H	B	B	A	A	H	B	H	B	A	H	A	H	A	H	A	H	B	A	H	A	B	H	A	H	H	B	H	B	A	A	H
*seq-rs5550	B	H	H	B	H	B	H	A	H	H	A	H	A	B	B	H	H	H	B	B	H	A	H	B	H	B	B	A	A	H	A	H	A	H	A	A	H	A	H	H	A	H	H	H	H	B	H	A	H
*seq-rs470	H	H	H	B	H	H	B	H	A	H	H	B	B	B	H	B	H	B	H	A	A	H	H	H	B	H	B	B	H	H	A	A	A	H	A	H	A	B	H	H	B	H	H	B	H	H	H	H	B
*seq-md8439	H	H	H	B	H	H	H	H	H	H	H	H	B	B	H	B	H	B	H	A	H	B	H	H	B	H	B	B	H	H	A	H	A	H	A	H	A	B	B	H	B	A	H	H	H	H	H	A	B
*seq-md1693	H	H	B	H	H	H	H	H	B	H	H	H	B	-	H	B	H	B	H	A	H	B	H	H	B	H	H	B	H	H	A	H	A	H	A	H	H	B	B	H	B	A	H	B	H	H	A	H	B
*seq-rs2734	H	H	B	H	H	A	H	H	B	H	H	H	B	B	H	B	H	H	A	A	H	B	H	H	B	H	H	B	B	A	A	H	A	H	A	B	H	B	B	H	H	H	H	B	H	H	A	H	H
*seq-rs1504	H	H	B	H	H	A	H	H	B	H	B	H	B	B	H	H	H	H	H	A	H	B	H	H	B	H	H	B	B	A	A	H	A	H	A	B	A	B	B	H	H	H	H	B	H	H	A	H	A
*seq-rs7721	H	H	B	H	H	A	B	H	B	H	B	H	H	B	H	H	H	H	H	A	H	B	H	A	B	B	A	B	H	A	A	H	A	H	A	B	A	B	H	H	H	H	H	B	H	B	A	H	A
*seq-rs7983	H	H	B	H	H	A	B	H	B	H	B	H	H	B	H	H	H	H	H	H	H	B	H	H	B	H	A	B	H	H	A	H	H	H	H	B	H	B	H	H	H	H	H	H	H	B	A	H	A
*seq-rs6903	H	H	B	H	A	A	B	A	B	H	B	H	H	B	H	H	H	H	H	H	H	B	H	H	B	A	H	B	H	H	A	H	B	H	H	B	H	B	H	H	A	H	H	B	H	B	H	H	A
*seq-rs6924	H	H	B	H	A	A	B	A	B	H	B	H	H	B	H	H	B	B	H	H	H	B	H	H	B	H	H	B	H	B	A	H	B	H	H	B	A	B	H	H	A	H	H	B	H	B	H	B	A
*seq-rs4074	H	A	B	H	A	H	H	H	H	H	B	H	H	B	H	H	B	B	B	H	B	B	A	H	B	H	H	B	H	B	A	H	B	H	H	H	A	B	H	H	A	H	H	B	H	B	H	B	A
*seq-rs7045	H	H	B	A	H	H	A	A	A	H	B	A	B	A	A	H	H	A	H	H	B	H	B	B	H	H	H	A	B	A	H	A	A	H	H	A	A	B	H	H	B	H	A	H	H	H	H	H	A
*seq-rs6474	H	A	B	H	H	H	A	A	A	B	B	A	H	H	A	A	H	A	H	H	B	A	B	B	H	B	H	A	B	H	A	A	A	H	H	B	B	B	A	H	B	A	A	H	H	H	B	B	A
*seq-rs6503	H	A	B	H	H	H	A	A	A	H	B	A	H	H	A	A	H	A	H	H	B	A	B	B	B	B	H	H	B	H	A	A	A	A	H	H	B	B	A	H	B	A	A	H	H	H	H	B	A
*seq-rs6526	H	A	B	H	A	H	A	H	A	H	B	-	A	H	A	A	A	A	H	H	B	H	H	B	B	B	H	H	B	A	A	A	A	A	B	A	B	B	A	H	B	H	A	H	A	H	H	B	A
*seq-md851	H	A	B	H	B	H	H	H	A	H	B	A	B	H	A	B	A	A	H	H	B	H	B	A	B	H	H	H	H	H	H	H	A	A	B	H	B	B	A	H	H	H	H	A	H	H	B	B	A
*seq-rs3433	H	A	B	H	B	H	H	H	A	H	H	A	B	H	A	A	H	A	H	H	B	A	H	H	H	B	A	H	A	B	H	H	A	H	B	H	H	B	H	H	B	H	H	A	H	B	H	B	A
*seq-rs3993	H	A	B	B	B	H	A	H	A	H	H	A	B	H	A	A	B	A	H	B	B	A	H	H	H	H	B	H	A	B	H	H	H	B	B	H	H	B	A	B	H	H	H	A	H	B	A	H	A
*seq-md3504	H	A	B	B	B	H	A	H	A	H	H	A	B	H	A	A	B	H	H	B	B	B	H	H	H	H	B	H	A	H	H	H	H	B	B	H	H	B	A	B	H	H	H	H	H	H	A	H	A
*seq-rs3519	H	H	B	B	B	H	A	H	A	H	H	A	B	H	A	A	B	H	H	B	B	B	H	H	H	H	B	H	A	B	A	H	A	B	B	H	H	B	A	B	H	H	A	B	H	H	A	H	H
[truncated: 55 more columns]

## Sheet: Scoring F2 wt
F2 wild type
103 104 0	Moneymaker=AA; S.pimpinellifolium=BB
*seq-rs465	A	B	A	A	B	H	H	B	H	B	A	A	B	B	B	A	H	H	A	B	A	H	B	H	H	H	H	B	A	A	B	H	A	H	H	H	H	H	B	B	B	H	H	H	B	H	B	H	B
*sl_60356_ch01	A	H	H	A	B	H	H	B	H	B	A	A	B	H	B	A	H	H	A	H	H	H	B	H	H	H	H	H	A	A	B	H	A	A	H	H	B	H	B	B	B	B	H	H	B	B	B	H	B
*sl_60089_ch01	H	H	H	A	B	H	H	H	H	H	H	A	B	H	H	H	H	H	A	H	H	A	H	H	B	H	H	H	H	A	H	H	H	A	H	H	B	B	B	B	B	B	H	B	B	B	H	A	H
*sl_59964_ch01	B	H	H	H	B	H	H	H	H	H	H	H	B	H	H	H	H	H	A	H	H	A	H	H	B	H	H	H	H	A	H	H	H	A	A	H	B	B	H	H	B	B	H	B	B	B	H	A	A
*seq-md8273	B	H	H	H	B	H	H	H	H	H	H	H	B	H	H	H	H	H	A	H	H	H	H	H	B	H	H	H	H	A	H	H	H	A	A	H	B	B	H	H	H	B	H	B	B	B	H	A	A
*seq-rs7523	B	H	H	H	A	H	H	H	H	H	B	H	B	H	H	H	H	H	H	H	H	H	H	H	B	H	H	A	H	A	A	H	H	H	A	H	B	B	A	H	H	B	H	B	B	B	A	A	A
*sl_12352_ch01	B	A	H	A	A	A	H	H	H	H	B	A	B	H	H	H	H	H	H	B	H	H	H	H	B	H	H	A	H	A	A	H	H	B	H	H	B	B	H	H	H	B	H	B	B	B	H	H	H
*sl_17072_ch01	H	A	H	A	A	H	B	H	H	A	B	A	B	H	H	H	H	B	H	B	H	B	H	H	B	H	H	A	H	A	A	H	H	B	H	B	B	B	H	H	H	B	H	B	H	B	H	H	H
*seq-rs6425	-	H	B	H	H	H	H	A	B	A	B	A	B	A	H	H	B	B	B	B	H	B	A	H	A	B	H	B	H	H	B	H	H	H	A	B	H	A	H	H	H	H	B	B	A	B	H	A	A
*seq-md6450	H	H	B	H	H	H	H	A	B	H	B	A	B	A	H	H	B	B	B	H	H	B	A	H	A	B	H	B	H	H	B	H	H	H	A	B	H	A	H	H	H	H	B	B	A	H	H	A	A
*seq-rs7796	H	A	H	B	H	H	H	H	H	H	H	B	B	A	H	A	B	H	B	A	H	B	A	A	A	B	H	B	H	H	H	H	H	H	A	B	H	H	H	B	A	H	B	H	A	H	H	A	A
*sl_70010_ch02	H	B	B	H	H	B	B	H	A	H	H	H	B	H	B	A	B	H	H	B	B	B	B	H	B	H	H	B	H	B	A	B	H	H	B	B	H	B	B	B	H	B	H	H	B	H	H	H	B
*seq-rs4513	H	B	B	H	H	B	B	H	A	H	H	H	B	H	B	A	B	H	H	B	B	B	B	H	B	H	H	B	H	B	A	B	H	H	B	B	H	B	B	B	H	B	H	H	B	H	A	H	B
*seq-md5719	H	B	B	H	H	B	B	H	A	H	H	H	B	H	B	A	B	H	H	H	B	B	B	H	B	H	H	B	H	B	A	B	H	H	H	B	H	B	B	B	H	B	H	H	B	H	A	H	B
*seq-rs4487	H	B	B	H	H	B	B	H	A	H	A	H	B	H	B	A	B	H	H	H	B	B	B	H	B	H	H	B	H	B	A	H	B	H	H	B	H	B	B	B	H	H	H	H	H	H	A	H	B
*seq-rs5606	H	B	B	H	H	B	B	B	H	H	H	-	B	H	B	H	H	H	A	H	B	B	B	H	B	B	B	B	H	B	A	A	B	H	H	B	H	B	B	B	B	H	H	H	H	A	A	B	B
*seq-rs7406	H	B	B	H	H	B	B	B	B	H	H	H	B	H	H	B	H	H	A	H	B	B	H	H	B	B	B	B	H	B	A	A	B	H	H	B	A	H	B	B	B	A	H	H	A	A	H	B	B
*seq-md6683	B	H	B	H	H	B	A	B	B	B	H	H	H	H	A	H	A	B	A	H	B	B	H	H	H	H	H	B	H	B	A	A	B	H	H	B	A	A	A	H	B	A	B	H	H	H	H	H	B
*seq-rs8849	B	H	H	A	H	B	A	H	B	B	B	A	H	H	A	H	A	B	A	H	B	B	A	H	H	H	H	H	H	B	H	H	B	H	H	H	A	A	A	H	B	H	B	H	H	A	B	H	H
*seq-md8825	B	H	H	A	H	H	A	A	B	B	B	A	H	H	A	H	A	B	A	A	B	B	A	H	H	H	H	H	H	B	H	H	B	H	H	H	A	A	A	H	B	H	B	H	H	A	B	H	H
*seq-wv7270	B	H	H	A	H	H	A	A	B	B	B	A	H	A	A	H	A	B	A	A	B	B	A	H	H	H	H	H	H	B	H	H	B	B	H	H	A	A	A	H	B	B	B	H	H	A	B	A	H
*seq-md8481	A	H	H	A	A	A	B	H	B	H	H	B	H	A	A	B	B	H	H	H	H	H	H	H	B	A	A	A	H	H	H	A	A	H	B	H	H	H	A	B	H	H	A	A	H	A	A	B	H
*sl_101063_ch03	H	H	A	A	A	A	H	B	B	H	H	A	H	H	H	B	B	H	B	H	H	H	H	H	B	H	A	A	B	H	H	A	A	H	B	A	H	B	A	H	A	H	B	A	H	A	-	B	H
*sl_27248_ch03	H	B	H	B	A	A	A	B	H	H	A	A	A	H	H	H	A	A	H	B	H	B	H	A	H	H	B	A	B	H	B	H	A	H	H	A	H	B	H	H	H	H	B	H	A	H	H	B	A
*seq-rs8411	H	H	A	B	B	H	A	H	A	H	H	H	A	A	A	H	A	H	H	H	H	B	B	A	B	H	A	B	H	H	H	A	A	B	H	A	B	A	A	H	B	A	H	-	B	-	A	H	H
*seq-md5556	H	H	A	A	B	H	A	H	H	B	H	H	A	A	A	A	H	B	H	A	B	H	B	A	B	A	A	B	H	H	H	A	H	B	H	A	B	A	A	H	H	A	H	H	B	H	A	H	B
*seq-rs8366	H	H	A	A	B	H	A	H	H	B	H	H	A	A	A	A	H	B	H	A	B	A	B	A	B	A	H	B	H	H	A	A	H	B	H	H	B	A	A	H	H	A	H	H	B	H	H	H	B
*seq-rs6996	H	B	A	H	A	H	H	H	H	B	A	B	H	A	H	H	A	H	B	A	A	H	B	B	H	H	H	B	B	B	A	B	H	H	H	H	B	B	B	H	A	A	A	H	H	H	B	H	A
*seq-rs4521	H	B	H	H	A	H	H	B	H	B	A	H	H	H	H	H	A	H	B	H	H	H	B	B	H	H	H	B	B	B	A	B	H	H	H	H	B	H	H	H	H	H	A	H	H	H	H	H	A
*seq-rs6567	A	H	B	A	B	B	H	B	A	B	A	H	B	H	H	A	A	H	H	H	H	A	B	H	H	H	A	B	B	H	A	H	B	B	B	H	H	H	H	H	B	B	H	H	H	B	H	B	A
*seq-rs6576	A	H	B	A	B	B	H	B	A	H	A	H	B	H	H	A	A	H	H	H	H	A	B	H	H	H	A	B	B	H	A	H	B	B	B	H	H	H	H	H	B	B	H	H	H	B	H	B	H
*seq-rs6701	A	H	B	H	B	B	H	B	A	H	A	-	B	H	H	A	H	H	A	H	H	A	B	H	H	H	A	B	B	A	A	H	B	B	H	H	H	H	H	H	B	B	B	H	H	B	H	B	H
*seq-rs7746	A	H	B	H	B	B	H	B	A	H	A	H	B	H	H	A	B	B	A	H	H	A	B	B	B	H	A	B	B	A	A	A	B	B	H	H	H	H	H	H	B	B	B	H	H	B	H	B	H
*sl_24605_ch04	A	H	B	H	B	B	H	B	A	H	A	H	B	H	H	A	B	B	A	H	A	A	B	B	B	H	A	H	B	A	A	A	B	B	H	H	H	H	H	H	B	B	B	H	H	B	H	B	H
*sl_11562_ch04	A	H	B	H	B	B	A	B	H	H	A	H	B	A	H	H	H	B	H	H	A	H	A	B	H	A	H	H	B	A	H	A	B	B	A	H	H	H	H	B	B	B	H	H	H	B	A	B	H
*seq-md7213	H	A	B	H	B	A	A	A	B	B	A	A	A	A	H	H	H	B	H	H	A	H	A	B	H	H	H	A	B	A	B	H	H	H	A	H	H	H	B	B	H	H	A	A	H	H	A	B	H
*seq-rs9024	H	B	H	B	H	B	H	H	B	H	H	H	H	H	B	H	H	H	A	H	H	A	B	B	A	B	H	A	H	B	B	A	B	A	H	A	B	H	A	A	B	A	H	H	H	H	B	H	H
*sl_52699_ch05	H	B	H	B	H	B	H	H	B	H	H	H	H	A	B	H	H	H	A	H	H	A	-	B	A	B	B	A	H	B	B	A	B	A	H	A	B	H	A	A	B	A	H	H	A	H	-	H	H
*sl_49002_ch05	H	B	H	H	H	B	H	H	B	H	H	B	H	A	H	H	A	H	H	H	H	H	-	H	A	H	B	A	H	B	B	A	H	A	H	B	H	H	A	A	B	A	B	B	A	A	-	H	A
*seq-rs7341	H	H	A	H	H	B	H	B	H	B	B	B	H	A	H	A	A	H	B	H	H	H	B	H	A	A	B	H	H	B	B	H	H	A	H	B	A	A	A	H	B	H	B	B	H	H	B	H	A
*seq-rs33	H	B	A	H	H	B	H	B	H	B	B	B	H	H	A	A	H	H	B	H	H	H	B	H	A	A	B	H	H	B	B	H	H	A	H	B	A	H	A	H	B	H	H	H	H	H	B	H	A
*seq-md7559	H	B	A	H	-	B	H	B	H	B	B	B	H	H	A	A	H	H	B	H	A	H	B	H	A	A	B	H	H	B	B	H	H	A	H	B	A	H	A	H	B	H	H	H	H	H	H	A	A
*seq-rs4572	H	H	A	H	H	B	H	B	A	B	B	B	A	A	A	A	H	H	B	H	A	H	B	H	A	A	B	H	H	B	H	H	H	A	H	B	H	H	A	H	B	H	H	H	H	H	H	A	A
*seq-rs678	H	H	A	H	H	B	H	B	A	B	B	B	A	A	A	A	H	H	B	H	A	H	B	A	A	A	B	H	H	H	H	H	H	A	H	B	H	H	A	H	H	H	H	H	H	H	H	A	A
*seq-rs6199	H	H	A	H	A	B	H	B	A	B	B	B	A	A	A	A	H	B	H	H	H	A	B	A	A	H	H	H	B	H	A	B	H	A	A	H	H	H	H	H	A	B	H	H	H	H	B	A	A
*seq-rs6370	H	H	A	H	H	A	B	A	B	H	A	H	H	H	B	H	H	A	A	H	A	B	A	B	B	A	H	H	H	H	A	H	B	H	H	H	A	A	B	B	H	A	H	A	B	A	H	B	H
*seq-md8764	H	H	H	H	H	A	B	A	B	H	A	B	H	H	B	H	H	A	A	H	A	B	A	-	B	A	H	H	H	H	A	H	B	B	H	H	A	A	B	B	H	A	H	A	B	A	H	B	H
*seq-rs6881	A	H	H	H	H	H	H	A	H	H	H	B	H	B	B	H	H	A	H	H	A	B	A	B	H	A	A	H	H	B	A	A	B	B	H	B	A	A	B	B	A	A	H	A	H	H	H	H	H
*seq-md3553	A	H	H	H	H	H	A	A	H	A	H	B	B	B	B	H	H	A	H	B	H	B	A	B	H	A	A	B	H	B	A	A	B	B	H	B	B	A	B	B	H	A	H	A	H	H	H	H	H
*seq-rs3977	A	H	H	H	A	H	A	A	A	A	H	B	H	B	B	H	H	A	H	B	H	H	A	B	H	H	A	B	H	B	H	A	B	B	H	B	B	A	B	H	H	A	H	A	H	H	H	A	H
*seq-rs8112	A	H	B	H	A	H	A	H	A	H	A	B	H	B	B	H	H	A	H	B	H	H	A	B	H	H	A	B	H	B	B	A	B	B	H	B	H	A	H	H	B	A	H	A	H	H	H	A	H
*seq-rs8086	-	H	H	A	A	A	H	H	A	H	A	B	H	B	B	H	H	A	H	B	H	H	A	B	H	H	A	H	B	B	B	A	B	B	H	H	H	H	H	H	B	A	H	H	A	H	H	A	H
*seq-md418	H	H	H	A	A	H	H	H	A	H	A	B	A	B	H	H	H	A	H	B	H	H	H	B	H	H	A	H	B	B	B	A	B	B	H	H	H	H	H	A	B	H	H	H	A	A	H	A	H
*seq-rs5410	H	A	H	A	H	H	H	H	A	H	A	B	A	B	H	H	H	A	H	B	H	H	H	H	H	H	H	H	B	B	B	A	B	B	B	H	H	H	H	A	B	H	H	H	A	A	H	A	H
*seq-rs8925	B	H	H	H	H	H	H	H	H	H	A	A	A	B	H	H	H	A	A	H	H	H	H	A	B	H	H	H	H	A	A	H	A	A	B	B	H	B	B	H	A	H	H	H	H	B	H	B	H
*seq-rs8899	B	B	B	H	H	H	B	H	H	H	A	A	H	B	H	H	H	H	A	H	H	H	H	A	B	H	H	A	H	A	A	A	A	A	H	B	A	H	B	B	H	H	A	H	H	B	H	H	A
*seq-rs7703	B	B	B	H	H	A	H	H	H	H	A	A	H	A	H	A	B	H	H	B	A	A	H	B	B	H	H	H	H	A	H	A	H	H	A	H	A	H	A	B	H	H	A	H	H	A	H	H	A
*seq-rs7764	B	H	B	H	A	A	H	H	H	B	H	A	H	A	H	A	B	H	H	B	A	H	H	H	B	H	H	H	B	A	H	A	H	H	H	H	A	H	A	B	H	A	A	H	H	A	H	H	A
*seq-rs7912	H	B	H	A	H	A	A	H	H	H	H	A	H	A	H	A	B	H	A	B	A	B	H	H	H	H	H	H	B	H	H	A	H	H	H	A	H	H	H	B	H	A	H	H	H	A	H	B	A
*seq-rs400	H	H	H	B	H	B	B	H	A	H	H	B	A	A	A	H	A	B	H	A	H	H	B	A	B	H	H	H	H	H	A	H	B	H	A	A	H	B	B	H	B	B	B	H	A	H	B	B	H
*seq-rs8017	H	H	H	B	H	B	B	A	A	H	H	B	A	A	A	H	A	B	H	A	H	H	A	H	B	H	H	H	H	H	A	H	B	H	A	A	H	B	-	H	H	B	B	H	A	H	B	H	H
*seq-rs8030	H	H	H	B	H	H	H	A	H	H	H	B	A	A	H	H	H	H	H	A	H	B	A	H	H	A	H	H	H	H	A	A	H	H	B	H	H	H	B	H	H	H	B	H	A	A	A	H	B
*seq-rs8571	H	H	H	B	H	H	A	A	H	H	H	B	A	B	H	H	H	H	H	-	H	B	H	H	H	A	B	H	B	H	A	A	H	H	B	H	B	B	B	H	A	A	H	H	A	H	A	H	B
*seq-rs8607	H	H	H	H	H	H	A	A	H	H	H	B	B	B	H	B	H	H	H	B	A	B	H	A	H	A	B	H	B	H	A	H	B	H	B	H	B	B	B	H	A	A	H	H	H	H	A	A	B
*seq-rs8615	H	H	H	H	H	H	A	A	H	H	H	H	B	B	H	B	H	H	H	B	A	B	H	A	H	A	B	H	B	A	A	H	H	H	B	H	B	B	B	H	A	H	H	B	H	H	H	H	H
*seq-md103	H	A	H	H	H	H	H	A	H	H	H	H	B	B	A	B	H	H	H	B	A	B	H	A	H	H	B	H	B	A	H	H	H	H	B	H	B	B	B	H	A	H	H	B	H	H	H	H	H
*seq-rs11	H	A	A	H	A	A	H	H	H	H	H	H	B	B	A	H	B	H	H	B	H	B	B	A	H	H	B	H	H	A	H	B	H	H	B	H	B	B	B	A	A	B	H	B	H	H	H	H	H
*seq-rs6901	H	B	A	B	H	B	B	A	H	H	H	H	H	H	A	H	A	H	B	B	A	A	B	H	H	H	B	B	H	H	H	A	H	A	H	H	A	A	B	H	H	B	A	A	A	H	H	H	B
*seq-rs8128	H	B	A	B	H	B	B	H	H	H	H	H	H	H	A	H	H	H	B	B	A	A	B	B	H	H	H	B	H	B	H	A	H	A	H	H	H	A	H	H	H	B	A	A	A	H	H	H	H
*seq-rs6355	H	H	A	B	H	B	B	H	B	A	H	H	H	H	A	H	H	A	B	H	A	A	B	A	H	H	H	H	H	B	B	A	H	A	H	H	H	H	H	H	H	H	H	H	A	H	H	H	H
*sl_16579_ch09	H	H	A	B	H	B	H	H	H	A	H	H	B	H	H	H	B	A	B	H	B	A	H	A	A	A	H	A	H	B	B	H	H	A	H	A	H	H	H	A	H	A	H	H	H	A	H	B	H
*seq-rs6948	H	H	A	H	H	B	A	H	H	A	H	H	B	H	H	H	B	A	B	H	B	H	H	A	A	A	A	A	H	B	B	H	H	A	H	A	H	H	H	A	H	A	H	H	H	A	H	B	H
*seq-md2744	H	H	A	H	A	B	A	H	H	A	H	H	B	H	H	H	B	A	B	A	B	H	H	A	A	A	A	A	A	B	B	H	H	A	H	A	H	H	A	A	H	A	H	H	H	A	H	B	H
*seq-rs1913	H	H	A	H	A	B	A	H	H	A	H	H	B	H	H	H	B	H	H	H	B	H	H	A	A	A	H	A	A	H	B	H	H	A	H	A	H	H	A	A	H	A	H	A	H	A	H	H	H
*seq-rs7120	A	H	A	H	A	B	A	H	H	A	H	H	B	A	H	H	B	H	H	H	B	H	H	A	A	A	H	A	A	H	H	H	H	A	H	A	B	H	A	H	H	A	H	A	A	A	H	H	H
*seq-md435	H	H	A	B	A	B	H	H	H	H	B	A	B	A	H	H	B	B	H	H	B	H	H	A	A	A	H	A	A	H	H	H	B	H	H	A	H	B	A	H	H	A	H	A	A	A	B	H	H
*seq-rs9071	H	H	A	B	A	H	H	B	H	B	B	A	H	A	H	H	B	B	H	H	B	H	H	A	A	A	H	A	A	H	A	H	B	H	A	A	H	B	A	H	H	H	H	A	A	A	H	H	H
*seq-rs9094	H	H	A	B	A	H	H	B	H	B	B	A	H	A	H	H	B	B	A	H	B	H	H	A	H	A	H	A	A	H	A	H	B	H	A	A	H	B	A	H	H	H	H	A	A	H	H	H	H
*seq-rs7089	H	H	H	A	H	H	H	A	A	A	A	B	A	H	H	B	B	A	H	H	B	H	B	H	B	H	H	A	A	B	A	H	A	B	B	H	H	H	B	H	A	H	H	B	B	-	A	B	H
*seq-rs5755	H	B	H	H	H	B	H	A	H	A	A	H	A	A	H	B	H	A	H	H	H	H	B	B	B	H	H	B	B	B	A	B	A	H	B	A	H	A	B	B	A	H	H	B	B	A	A	H	H
*seq-rs3687	H	B	B	A	H	B	H	A	A	A	H	A	H	H	H	B	H	H	A	H	H	A	B	B	H	B	H	B	H	-	H	B	H	H	B	H	H	B	H	H	A	A	H	H	B	A	H	B	H
*seq-rs3691	A	H	B	A	H	B	H	A	A	A	H	H	H	H	H	B	B	H	A	H	H	A	B	B	H	H	A	B	H	H	H	B	H	H	B	H	H	B	H	H	A	H	H	H	B	A	H	B	H
*seq-rs3764	A	H	B	H	H	B	H	H	A	A	H	H	H	H	H	B	H	H	A	H	B	H	B	B	H	H	A	B	H	H	H	H	H	H	B	H	H	B	H	H	A	H	H	H	B	A	H	B	H
*seq-rs5552	H	H	B	H	H	B	H	H	A	A	H	H	B	H	H	B	H	H	A	H	B	H	B	B	H	H	A	B	A	A	H	H	H	H	B	H	H	B	H	A	A	H	H	H	B	A	H	B	B
*seq-rs5550	H	H	B	H	H	B	H	H	H	A	H	H	B	H	H	B	H	H	A	H	B	H	B	H	H	H	A	B	A	A	H	H	H	H	B	H	H	B	H	A	A	H	H	H	B	A	H	B	B
*seq-rs470	B	H	H	B	H	H	A	H	H	H	H	H	H	H	H	B	H	H	A	H	H	H	B	A	H	A	H	A	A	H	A	H	A	H	A	A	B	A	H	B	H	A	H	H	A	H	H	B	A
*seq-md8439	B	H	H	B	H	H	A	H	H	H	H	H	H	H	H	B	H	H	A	H	H	H	B	A	H	A	H	A	H	H	A	H	H	H	A	A	B	A	H	B	B	A	A	H	A	H	H	B	A
*seq-md1693	B	H	H	B	H	H	A	H	H	H	H	H	H	H	H	B	H	H	A	H	H	H	B	A	H	A	H	A	H	H	H	H	H	H	A	A	B	A	H	H	B	A	A	B	A	H	H	B	A
*seq-rs2734	B	H	H	B	H	A	A	H	B	H	H	H	H	H	H	B	H	H	A	H	H	H	B	A	H	A	H	A	H	H	H	H	H	H	A	H	B	A	A	H	B	A	A	B	A	H	H	B	A
*seq-rs1504	B	H	H	B	H	A	A	H	B	H	H	H	H	H	H	B	H	H	H	H	H	B	B	A	H	H	H	A	H	H	H	H	H	H	A	H	B	A	A	B	B	A	A	B	A	H	H	B	A
*seq-rs7721	B	H	H	B	H	A	H	H	B	H	H	H	H	H	A	B	H	H	H	H	H	B	B	A	H	H	A	A	H	H	H	H	A	B	A	H	B	A	A	B	B	H	A	B	A	H	H	B	A
*seq-rs7983	B	A	B	B	H	A	H	H	B	H	H	A	A	H	A	B	H	H	H	H	A	B	B	A	B	H	A	A	B	H	H	H	A	B	A	H	B	H	A	H	B	H	A	B	A	H	H	B	A
*seq-rs6903	H	A	B	H	H	A	H	B	B	H	H	A	A	H	H	B	B	H	H	B	A	B	B	A	B	H	A	A	B	B	H	H	A	B	A	H	B	H	H	H	B	H	A	H	A	H	H	H	H
*seq-rs6924	H	A	B	A	A	A	B	B	B	H	H	A	A	H	H	B	B	H	H	B	A	B	H	H	B	H	A	H	B	B	A	H	A	B	A	H	H	H	H	H	B	H	A	H	A	H	H	H	B
*seq-rs4074	H	A	B	A	A	A	B	B	B	H	H	A	A	H	H	B	B	H	H	B	A	B	A	H	B	H	A	H	B	B	A	H	A	B	A	H	H	H	H	H	B	H	A	H	A	H	H	H	B
*seq-rs7045	A	H	H	A	B	H	B	A	H	A	A	H	H	A	B	B	H	B	H	H	H	A	B	H	H	B	H	A	H	H	B	H	A	H	B	B	A	B	A	H	A	A	A	A	B	B	B	A	B
*seq-rs6474	A	H	A	A	H	A	B	H	H	A	A	H	H	A	B	B	H	B	H	H	H	H	B	A	B	B	H	H	H	A	B	H	A	H	B	H	A	B	A	H	A	A	A	A	B	B	H	A	H
*seq-rs6503	A	H	A	A	H	H	B	H	H	H	A	H	H	A	H	B	H	B	H	H	H	H	B	H	B	B	H	H	H	A	B	H	H	H	H	H	A	B	A	B	H	H	A	A	H	B	H	H	H
*seq-rs6526	A	H	A	A	H	H	B	H	B	H	A	B	B	A	H	B	H	B	H	H	A	H	B	H	B	B	H	H	A	A	B	H	H	H	H	H	A	H	A	B	H	H	H	A	H	B	H	H	A
*seq-md851	H	H	A	A	H	H	B	H	B	B	A	B	B	A	A	B	B	H	H	H	H	H	B	H	H	B	A	H	A	H	B	H	H	H	H	H	H	A	H	B	H	H	H	H	H	B	H	H	A
*seq-rs3433	H	H	H	A	H	H	B	H	B	B	A	B	B	A	A	B	B	H	H	H	A	H	B	A	H	B	A	H	A	H	B	H	A	H	H	H	H	A	H	B	H	B	H	A	H	B	H	H	A
*seq-rs3993	H	H	H	A	B	B	B	H	H	H	A	B	B	A	A	B	B	H	H	H	A	H	B	A	B	B	A	H	H	H	B	H	A	H	A	H	A	A	H	B	H	B	H	A	H	B	H	H	A
*seq-md3504	H	A	H	A	B	B	B	H	H	H	A	H	A	A	A	B	B	H	H	H	A	H	B	A	B	B	A	H	H	H	B	H	A	H	A	H	A	A	H	B	H	B	B	A	H	B	H	H	A
*seq-rs3519	H	A	H	A	B	B	B	H	H	H	A	H	A	A	A	B	B	H	H	H	A	H	B	A	B	B	A	H	H	H	B	H	A	H	A	H	A	A	H	B	H	B	H	A	H	H	H	H	A
[truncated: 54 more columns]
